# Supplementary material for: Innovation through collaboration: Identifying opportunities to improve congenital anomalies surveillance in Canada
Source: Can J Public Health. 2024 Dec 6;116(3):456–63. doi: 10.17269/s41997-024-00949-8 (PMC12380655; doi:10.17269/s41997-024-00949-8)
Supplement: Supplementary file 1 — Supplementary file1 (XLSX 31 KB) [file 41997_2024_949_MOESM1_ESM.xlsx]

## Sheet: Case Data Agg & LL
	Supplemental Material B: Please complete the following tables with numerator (case) data to assess data quality. Please note: this tool is designed to assess logic checks, and missing data for CA cases. It's meant to serve as a flag to review your data prior to submission to assess any possible issues and correct them if required. ALL cells must be populated in Column 'C' for the DQI checks to fu…
	1a. Totals
	Submission Year	Total CA Cases	LB	SB	DQI	Notes
	2020				Data complete
	Overall Distribution of Totals
	Total CA cases	LB	SB	Proportion (%) of cases	DQI	Notes
	Number of validated cases				poor data quality
	Number of query cases				Data quality met
	*Validated cases include: cases that have been confirmed by ultrasound or testing (i.e. cytogenetic testing) or found in more than one data source (i.e. clinical chart and medical referral or physician billing). *Query cases include: all cases that have a prefix code of 'Q' in the ICD-10-CA coding or cases for which the diagnosis is unclear (i.e. information found in medical record in which suspe…
		Total births	Number of cases	Proportion by case ascertainment period	Notes
	Total number of cases found in prenatal period (i.e. before birth event)
	Total number of cases found at birth (i.e. birth record; discharge summary)
	Total number of cases found after hospital discharge/occurring after birth (i.e. clinic referral or follow-up; physician billing)
	Total			Data Complete
	The purpose of this indicator is to get a sense of where cases are captured in your data systems. For some, this may be entirely found in the birth period. We suggest that you identify each case by the initial case finding to determine where to populate this field. For example, if you found a prenatal screening test that indicated a CA case, but linked it to a birth record, indicate this as 'pren…
	1b. Livebirths
	Sex of Infant	Total	DQI counts	DQI missing	Notes (counts):
	Male		Data complete	#DIV/0!
	Female
	Indeterminate
	Missing
	Weight Category (gm)
	<500		data complete	#DIV/0!
	500-999
	1000-1499
	1500-1999
	2000-2499
	2500-2999
	3000-3499
	3500-3999
	4000-4499
	4500
	Missing
	Maternal Age Category (years)
	<20		Data complete	#DIV/0!
	20-24
	25-29
	30-34
	35-39
	40-44
	>45
	Missing
	Gestational Age Category (weeks)
	<22		Data complete	#DIV/0!
	22-27
	28-31
	32-36
	37-41
	>42
	Missing
	Termination of Pregnancy Flag		Total TOP cases with a death flag	DQI missing
	Yes			data complete	#DIV/0!
	Number of Fetuses		Data complete	#DIV/0!
	1
	2
	3 or more
	Missing
	Overall Missing Data (sum of missing cases)			#DIV/0!
	1c. Stillbirths
	Sex of Infant	Total	DQI counts	DQI missing	Notes (counts):
	Male		Data complete	#DIV/0!
	Female
	Indeterminate
	Missing
	Weight Category (gm)		Data complete	#DIV/0!
	<500
	500-999
	1000-1499
	1500-1999
	2000-2499
	2500-2999
	3000-3499
	3500-3999
	4000-4499
	>4500
	Missing
	Maternal Age Category (years)		Data complete	#DIV/0!
	<20
	20-24
	25-29
	30-34
	35-39
	40-44
	>45
	Missing
	Gestational Age Category (weeks)		Data complete	#DIV/0!
	<22
	22-27
	28-31
	32-36
	37-41
	>42
	Missing
	Termination of Pregnancy Flag	Total # of TOP	Data complete	#DIV/0!
	Yes-TOP indicated
	<20 weeks
	≥20 weeks
	Unknown GA at termination
	Number of Fetuses		Data complete	#DIV/0!
	1
	2
	3 or more
	Missing
	Overall Missing Data			#DIV/0!

## Sheet: Denominator Data Agg & LL
	Table 2: Please complete the following tables with denominator data to assess data quality. Please note: this tool is designed to assess logic checks, and missing data from the denominator file. It's meant to serve as a flag to review your data prior to submission to assess any possible issues and correct them if required. ALL cells must be populated in Column 'C' for the DQI checks to function a…
	2a. Totals
	Submission Year	Total births	LB	SB	DQI	Notes
	2020				Data complete
	2b. Livebirths
	Sex of Infant	Total	DQI Counts	DQI Completeness	Notes (counts):
	Male		Data complete	Data complete
	Female
	Indeterminate
	Missing
	Weight Category (gm)
	<500		data missing acceptable range	#DIV/0!
	500-599
	1000-1499
	1500-1999
	2000-2499
	2500-2999
	3000-3499
	3500-3999
	4000-4499
	>4500
	Missing
	Maternal Age Category (years)
	<20		Data complete	#DIV/0!
	20-24
	25-29
	30-34
	35-39
	40-44
	>45
	Missing
	Gestational Age Category (weeks)
	<22		Data complete	#DIV/0!
	22-27
	28-31
	32-36
	37-41
	>42
	Missing
	Termination of Pregnancy Flag		Total TOP cases with a death flag	DQI missing
	Yes			data complete
	Number of Fetuses	Total	Data complete	#DIV/0!
	1
	2
	3 or more
	Missing
	Overall Missing Data (sum of missing cases)			#DIV/0!
	2c. Stillbirths
	Sex of Infant	Total
	Male
	Female
	Indeterminate
	Missing
	Weight Category (gm)			data complete
	<500
	500-599
	1000-1499
	1500-1999
	2000-2499
	2500-2999
	3000-3499
	3500-3999
	4000-4499
	>4500
	Missing
	Maternal Age Category (years)
	<20
	20-24
	25-29
	30-34
	35-39
	40-44
	>45
	Missing
	Gestational Age Category (weeks)
	<22
	22-27
	28-31
	32-36
	37-41
	>42
	Missing
	Termination of Pregnancy Flag	Total
	Yes
	<20 weeks
	≥20 weeks
	Unknown
	Number of Fetuses	Total
	1
	2
	3 or more
	Missing
	Overall Missing Data
