# Supplementary material for: Innovation through collaboration: Identifying opportunities to improve congenital anomalies surveillance in Canada
Source: Can J Public Health. 2024 Dec 6;116(3):456–63. doi: 10.17269/s41997-024-00949-8 (PMC12380655; doi:10.17269/s41997-024-00949-8)
Supplement: Supplementary file 2 — Supplementary file2 (XLSX 127 KB) [file 41997_2024_949_MOESM2_ESM.xlsx]

## Sheet: 2015-2019
Supplemental Material A- Infobase Data Submission Form (adapted from ICBDSR template)
Surveillance Program		Comments
Year	2015-2019	Please include any relevant details regarding data submission here, including changes in case definition.
Denominator Data
Total births
Stillbirths
Livebirths
ETOPFA
ETOPFA: Elective termination of pregnancy for fetal anomalies
Numerator Data* based on list of conditions below		Comments
Total number of distinct cases:_____________________	Total number of anomalies:_____________________________	Please include any relevant details regarding data submission here
Section 1- Selected malformations
		Total confirmed cases (option #1)			Total confirmed cases (option #2)
ICD-10-CA Codes (see below for additional rules)	Cases with selected malformations #	ETOPFA	Stillbirths	Livebirths	Stillbirths	Livebirths
Q05 if not Q00.0	Spina Bifida without anencephaly
Q00	Anencephaly
Q01	Encephalocele
Q53.1, Q53.2, Q53.9 1	Cryptorchidism/undescended testes
Q54 excluding Q54.4 2	Hypospadias
Q64.0	Epispadias
Q56 3	Indeterminate sex
Q20.1, Q20.3, Q20.5	Transposition of great vessels
Q21.2	Endocardial cushion defects/AVSD
Q21.3 4	Tetralogy of Fallot
Q23.4	Hypoplastic left heart syndrome
Q25.1	Coarctation of aorta
Q20.0	Common Truncus
Q35 (excluding Q35.7)5	Cleft palate only
Q36 5	Cleft lip only
Q37	Cleft lip with cleft palate
Q79.2	Omphalocele/Exomphalos
Q79.3	Gastroschisis
Q39.0-Q39.4	Oesophageal atresia/stenosis, tracheoesophageal fistula
Q41	Small intestine absence/atresia/stenosis
Q42.0-Q42.3	Ano-rectal absence/atresia/stenosis
Q43.1	Hirschsprung disease
Q44.2	Atresia of bile ducts
Q90	Down Syndrome
Q91.4-Q91.7	Trisomy 13 (Patau)
Q91.0-Q91.3	Trisomy 18 (Edwards)
Q96 6	Turner syndrome
Q03	Hydrocephaly
Q04.1, Q04.2	Arhinencephaly/Holoprosencephaly
Q60.0-Q60.2	Renal agenesis
Q61.1-Q61.5, Q61.8, Q61.9	Cystic kidney
Q64.1	Bladder and cloacal exstrophy
Q64.2, Q64.3	Lower urinary tract obstruction
Q11.0, Q11.1, Q11.2	Anophthalmos/Microphthalmos
Q16.0, Q17.2	Anotia/Microtia
Q30.0	Choanal Atresia
Rules to be applied
1	Only include males cases with a gestational age ≥ 37 weeks'
2	Only count cases among males or if follow up shows a confirmed case of hypospadias regardless if sex is listed as indeterminate or missing. Exclude if sex=female.
3	Report all cases of Q56 even if sex is assigned male/female in the birth record--the advice we received is this can indicate a phenotypical ambiguous genitalia but further testing may have assigned a sex of male or female* *Please apply this criteria at your discretion based on other clinical indicators.
4	Where cases have both Q21.3 and Q21.8, we normally drop the Q21.8 and keep Q21.3. For juridisctions that can validate cases, please apply this criteria at your discretion based on other clinical indicators.
5	If you have Q35.X (excluding Q35.7) and Q36 replace with Q37. For juridisctions that can validate cases, please apply this criteria at your discretion based on other clinical indicators.
6	Only include female cases
Section 2 - High-Level Groupings
		Total confirmed cases (option #1)			Total confirmed cases (option #2)
Code (see above for rules)	Cases with one or more malformation by group (infants with more than one CA within the same high-level grouping are only counted once)	ETOPFA	Stillbirths	Livebirths	ETOPFA/SB	Livebirths
Q00, Q01, Q05 if not Q00.0	Neural Tube Defects
Q53.1, Q53.2, Q53.9, Q54 (excluding Q54.4), Q56, Q64.0	Selected genital anomalies
Q20.0, Q20.1, Q20.3, Q20.5, Q21.2, Q21.3, Q23.4, Q25.1	Selected congenital heart defects
Q79.0	Diaphragmatic hernia
Q71-Q73	Limb deficiency defects
Q35 (excluding Q35.7), Q36, Q37	Oro-facial clefts
Q79.2, Q79.3	Selected abdominal wall defects
Q39.0-Q39.4, Q41, Q42.0-Q42.3, Q43.1, Q44.2	Selected gastrointestinal defects
Q90, Q91.0-Q91.3, Q91.4-Q91.7, Q96	Selected chromosomal defects
Q03, Q04.1, Q04.2	Other central nervous system defects
Q60.0-Q60.2, Q61.1-Q61.5, Q61.8, Q61.9, Q64.1, Q64.2, Q64.3	Selected urinary tract defects
Q11.0, Q11.1, Q11.2, Q16.0, Q17.2, Q30.0	Selected sense organ defects
Section 3 - Conditions by Maternal Age						# cases with selected malformations		# cases with selected malformations		# cases with selected malformations		# cases with selected malformations		# cases with selected malformations		# cases with selected malformations		# cases with selected malformations		# cases with selected malformations		# cases with selected malformations		# cases with selected malformations		# cases with selected malformations		# cases with selected malformations
		Total births by maternal age				Neural Tube Defects		Selected genital anomalies		Selected congenital heart defects		Diaphragmatic hernia		Limb deficiency defects		Oro-facial clefts		Selected abdominal wall defects		Selected gastrointestinal defects		Selected chromosomal defects		Other central nervous system defects		Selected urinary tract defects		Selected sense organ defects
	Maternal age (years)*		Stillbirths	Livebirths	Total births	Stillbirths	Livebirths	Stillbirths	Livebirths	Stillbirths	Livebirths	Stillbirths	Livebirths	Stillbirths	Livebirths	Stillbirths	Livebirths	Stillbirths	Livebirths	Stillbirths	Livebirths	Stillbirths	Livebirths	Stillbirths	Livebirths	Stillbirths	Livebirths	Stillbirths	Livebirths
	<20
	20-24
	25-29
	30-34
	35-39
	40-44
	45 or more
	Unknown
	(*) if counts are low, combine to these age groups
	<25
	25-34
	35 or more
Section 4 - Conditions by Infant Sex						# cases with selected malformations		# cases with selected malformations		# cases with selected malformations		# cases with selected malformations		# cases with selected malformations		# cases with selected malformations		# cases with selected malformations		# cases with selected malformations		# cases with selected malformations		# cases with selected malformations		# cases with selected malformations		# cases with selected malformations
		Total births by Infant Sex				Neural Tube Defects		Selected genital anomalies		Selected congenital heart defects		Diaphragmatic hernia		Limb deficiency defects		Oro-facial clefts		Selected abdominal wall defects		Selected gastrointestinal defects		Selected chromosomal defects		Other central nervous system defects		Selected urinary tract defects		Selected sense organ defects
	Infant Sex		Stillbirths	Livebirths	Total births	Stillbirths	Livebirths	Stillbirths	Livebirths	Stillbirths	Livebirths	Stillbirths	Livebirths	Stillbirths	Livebirths	Stillbirths	Livebirths	Stillbirths	Livebirths	Stillbirths	Livebirths	Stillbirths	Livebirths	Stillbirths	Livebirths	Stillbirths	Livebirths	Stillbirths	Livebirths
	Male
	Female
	Indeterminate
	Missing

## Sheet: 2015
CCASS PT Infobase Data Submission Form (adapted from ICBDSR template)
Surveillance Program		Comments
Year	2015	Please include any relevant details regarding data submission here
Denominator Data
Total births
Stillbirths
Live Births
ETOPFA
ETOPFA: Elective termination of pregnancy for fetal anomalies		Total Female Births:		Total Male Births:
Numerator Data* based on list of conditions below		Comments
Total number of distinct cases:_____________________	Total number of anomalies:_____________________________	Please include any relevant details regarding data submission here
Section 1- Selected malformations
See 2015-2019 for list of all rules		Total confirmed cases (option #1)			Total confirmed cases (option #2)
ICD-10-CA Codes	Cases with selected malformations #	ETOPFA	Stillbirths	Livebirths	ETOPFA/SB	Livebirths
Q05 if not Q00.0	Spina Bifida without anencephaly
Q00	Anencephaly
Q01	Encephalocele
Q53.1, Q53.2, Q53.9	Cryptorchidism/undescended testes *males only GE 37 weeks
Q54 excluding Q54.4	Hypospadias *males only
Q64.0	Epispadias
Q56	Indeterminate sex
Q20.1, Q20.3, Q20.5	Transposition of great vessels
Q21.2	Endocardial cushion defects/AVSD
Q21.3	Tetralogy of Fallot
Q23.4	Hypoplastic left heart syndrome
Q25.1	Coarctation of aorta
Q20.0	Common Truncus
Q35 (excluding Q35.7)	Cleft palate only
Q36	Cleft lip only
Q37	Cleft lip with cleft palate
Q79.0	Diaphragmatic hernia
Q79.2	Omphalocele/Exomphalos
Q79.3	Gastroschisis
Q39.0-Q39.4	Oesophageal atresia/stenosis, tracheoesophageal fistula
Q41	Small intestine absence/atresia/stenosis
Q42.0-Q42.3	Ano-rectal absence/atresia/stenosis
Q43.1	Hirschsprung disease
Q44.2	Atresia of bile ducts
Q90	Down Syndrome
Q91.4-Q91.7	Trisomy 13 (Patau)
Q91.0-Q91.3	Trisomy 18 (Edwards)
Q96	Turner syndrome * females only
Q03	Hydrocephaly
Q04.1, Q04.2	Arhinencephaly/Holoprosencephaly
Q60.0-Q60.2	Renal agenesis
Q61.1-Q61.5, Q61.8, Q61.9	Cystic kidney
Q64.1	Bladder and cloacal exstrophy
Q64.2, Q64.3	Lower urinary tract obstruction
Q11.0, Q11.1, Q11.2	Anophthalmos/Microphthalmos
Q16.0, Q17.2	Anotia/Microtia
Q30.0	Choanal Atresia
Each row indicates the number of cases with the malformation coded with the specified code(s)
Section 2 - High-Level Groupings
		Total confirmed cases (option #1)			Total confirmed cases (option #2)
Code	Cases with one or more malformation by group (infants with more than one CA within the same high-level grouping are only counted once)	ETOPFA	Stillbirths	Livebirths	Stillbirths	Livebirths
Q00, Q01, Q05 if not Q00.0	Neural Tube Defects
Q53.1, Q53.2, Q53.9, Q54 (excluding Q54.4), Q56, Q64.0	Selected genital anomalies
Q20.0, Q20.1, Q20.3, Q20.5, Q21.2, Q21.3, Q23.4, Q25.1	Selected congenital heart defects
Q79.0	Diaphragmatic hernia
Q71-Q73	Limb deficiency defects
Q35 (excluding Q35.7), Q36, Q37	Oro-facial clefts
Q79.2, Q79.3	Selected abdominal wall defects
Q39.0-Q39.4, Q41, Q42.0-Q42.3, Q43.1, Q44.2	Selected gastrointestinal defects
Q90, Q91.0-Q91.3, Q91.4-Q91.7, Q96	Selected chromosomal defects
Q03, Q04.1, Q04.2	Other central nervous system defects
Q60.0-Q60.2, Q61.1-Q61.5, Q61.8, Q61.9, Q64.1, Q64.2, Q64.3	Selected urinary tract defects
Q11.0, Q11.1, Q11.2, Q16.0, Q17.2, Q30.0	Selected sense organ defects

## Sheet: 2016
CCASS PT Infobase Data Submission Form (adapted from ICBDSR template)
Surveillance Program		Comments
Year	2016	Please include any relevant details regarding data submission here
Denominator Data
Total births
Stillbirths
Live Births
ETOPFA
ETOPFA: Elective termination of pregnancy for fetal anomalies		Total Female Births:		Total Male Births:
Numerator Data* based on list of conditions below		Comments
Total number of distinct cases:_____________________	Total number of anomalies:_____________________________	Please include any relevant details regarding data submission here
Section 1- Selected malformations
See 2015-2019 for list of all rules		Total confirmed cases (option #1)			Total confirmed cases (option #2)
ICD-10-CA Codes	Cases with selected malformations #	ETOPFA	Stillbirths	Livebirths	ETOPFA/SB	Livebirths
Q05 if not Q00.0	Spina Bifida without anencephaly
Q00	Anencephaly
Q01	Encephalocele
Q53.1, Q53.2, Q53.9	Cryptorchidism/undescended testes *males only GE 37 weeks
Q54 excluding Q54.4	Hypospadias *males only
Q64.0	Epispadias
Q56	Indeterminate sex
Q20.1, Q20.3, Q20.5	Transposition of great vessels
Q21.2	Endocardial cushion defects/AVSD
Q21.3	Tetralogy of Fallot
Q23.4	Hypoplastic left heart syndrome
Q25.1	Coarctation of aorta
Q20.0	Common Truncus
Q35 (excluding Q35.7)	Cleft palate only
Q36	Cleft lip only
Q37	Cleft lip with cleft palate
Q79.0	Diaphragmatic hernia
Q79.2	Omphalocele/Exomphalos
Q79.3	Gastroschisis
Q39.0-Q39.4	Oesophageal atresia/stenosis, tracheoesophageal fistula
Q41	Small intestine absence/atresia/stenosis
Q42.0-Q42.3	Ano-rectal absence/atresia/stenosis
Q43.1	Hirschsprung disease
Q44.2	Atresia of bile ducts
Q90	Down Syndrome
Q91.4-Q91.7	Trisomy 13 (Patau)
Q91.0-Q91.3	Trisomy 18 (Edwards)
Q96	Turner syndrome * females only
Q03	Hydrocephaly
Q04.1, Q04.2	Arhinencephaly/Holoprosencephaly
Q60.0-Q60.2	Renal agenesis
Q61.1-Q61.5, Q61.8, Q61.9	Cystic kidney
Q64.1	Bladder and cloacal exstrophy
Q64.2, Q64.3	Lower urinary tract obstruction
Q11.0, Q11.1, Q11.2	Anophthalmos/Microphthalmos
Q16.0, Q17.2	Anotia/Microtia
Q30.0	Choanal Atresia
Each row indicates the number of cases with the malformation coded with the specified code(s)
Section 2 - High-Level Groupings
		Total confirmed cases (option #1)			Total confirmed cases (option #2)
Code	Cases with one or more malformation by group (infants with more than one CA within the same high-level grouping are only counted once)	ETOPFA	Stillbirths	Livebirths	ETOPFA/SB	Livebirths
Q00, Q01, Q05 if not Q00.0	Neural Tube Defects
Q53.1, Q53.2, Q53.9, Q54 (excluding Q54.4), Q56, Q64.0	Selected genital anomalies
Q20.0, Q20.1, Q20.3, Q20.5, Q21.2, Q21.3, Q23.4, Q25.1	Selected congenital heart defects
Q79.0	Diaphragmatic hernia
Q71-Q73	Limb deficiency defects
Q35 (excluding Q35.7), Q36, Q37	Oro-facial clefts
Q79.2, Q79.3	Selected abdominal wall defects
Q39.0-Q39.4, Q41, Q42.0-Q42.3, Q43.1, Q44.2	Selected gastrointestinal defects
Q90, Q91.0-Q91.3, Q91.4-Q91.7, Q96	Selected chromosomal defects
Q03, Q04.1, Q04.2	Other central nervous system defects
Q60.0-Q60.2, Q61.1-Q61.5, Q61.8, Q61.9, Q64.1, Q64.2, Q64.3	Selected urinary tract defects
Q11.0, Q11.1, Q11.2, Q16.0, Q17.2, Q30.0	Selected sense organ defects

## Sheet: 2017
CCASS PT Infobase Data Submission Form (adapted from ICBDSR template)
Surveillance Program		Comments
Year	2017	Please include any relevant details regarding data submission here
Denominator Data								Denominator Data		Denominator Data		Denominator Data		Denominator Data		Denominator Data		Denominator Data		Denominator Data		Denominator Data		Denominator Data		Denominator Data		Denominator Data		Denominator Data		Denominator Data		Denominator Data		Denominator Data		Denominator Data		Denominator Data		Denominator Data		Denominator Data		Denominator Data		Denominator Data
Total births
Stillbirths
Live Births
ETOPFA
ETOPFA: Elective termination of pregnancy for fetal anomalies		Total Female Births:		Total Male Births:
Numerator Data* based on list of conditions below		Comments
Total number of distinct cases:_____________________	Total number of anomalies:_____________________________	Please include any relevant details regarding data submission here
Section 1- Selected malformations
See 2015-2019 for list of all rules		Total confirmed cases (option #1)			Total confirmed cases (option #2)
ICD-10-CA Codes	Cases with selected malformations #	ETOPFA	Stillbirths	Livebirths	ETOPFA/SB	Livebirths
Q05 if not Q00.0	Spina Bifida without anencephaly
Q00	Anencephaly
Q01	Encephalocele
Q53.1, Q53.2, Q53.9	Cryptorchidism/undescended testes *males only GE 37 weeks
Q54 excluding Q54.4	Hypospadias *males only
Q64.0	Epispadias
Q56	Indeterminate sex
Q20.1, Q20.3, Q20.5	Transposition of great vessels
Q21.2	Endocardial cushion defects/AVSD
Q21.3	Tetralogy of Fallot
Q23.4	Hypoplastic left heart syndrome
Q25.1	Coarctation of aorta
Q20.0	Common Truncus
Q35 (excluding Q35.7)	Cleft palate only
Q36	Cleft lip only
Q37	Cleft lip with cleft palate
Q79.0	Diaphragmatic hernia
Q79.2	Omphalocele/Exomphalos
Q79.3	Gastroschisis
Q39.0-Q39.4	Oesophageal atresia/stenosis, tracheoesophageal fistula
Q41	Small intestine absence/atresia/stenosis
Q42.0-Q42.3	Ano-rectal absence/atresia/stenosis
Q43.1	Hirschsprung disease
Q44.2	Atresia of bile ducts
Q90	Down Syndrome
Q91.4-Q91.7	Trisomy 13 (Patau)
Q91.0-Q91.3	Trisomy 18 (Edwards)
Q96	Turner syndrome * females only
Q03	Hydrocephaly
Q04.1, Q04.2	Arhinencephaly/Holoprosencephaly
Q60.0-Q60.2	Renal agenesis
Q61.1-Q61.5, Q61.8, Q61.9	Cystic kidney
Q64.1	Bladder and cloacal exstrophy
Q64.2, Q64.3	Lower urinary tract obstruction
Q11.0, Q11.1, Q11.2	Anophthalmos/Microphthalmos
Q16.0, Q17.2	Anotia/Microtia
Q30.0	Choanal Atresia
Each row indicates the number of cases with the malformation coded with the specified code(s)
Section 2 - High-Level Groupings
		Total confirmed cases (option #1)			Total confirmed cases (option #2)
Code	Cases with one or more malformation by group (infants with more than one CA within the same high-level grouping are only counted once)	ETOPFA	Stillbirths	Livebirths	ETOPFA/SB	Livebirths
Q00, Q01, Q05 if not Q00.0	Neural Tube Defects
Q53.1, Q53.2, Q53.9, Q54 (excluding Q54.4), Q56, Q64.0	Selected genital anomalies
Q20.0, Q20.1, Q20.3, Q20.5, Q21.2, Q21.3, Q23.4, Q25.1	Selected congenital heart defects
Q79.0	Diaphragmatic hernia
Q71-Q73	Limb deficiency defects
Q35 (excluding Q35.7), Q36, Q37	Oro-facial clefts
Q79.2, Q79.3	Selected abdominal wall defects
Q39.0-Q39.4, Q41, Q42.0-Q42.3, Q43.1, Q44.2	Selected gastrointestinal defects
Q90, Q91.0-Q91.3, Q91.4-Q91.7, Q96	Selected chromosomal defects
Q03, Q04.1, Q04.2	Other central nervous system defects
Q60.0-Q60.2, Q61.1-Q61.5, Q61.8, Q61.9, Q64.1, Q64.2, Q64.3	Selected urinary tract defects
Q11.0, Q11.1, Q11.2, Q16.0, Q17.2, Q30.0	Selected sense organ defects
[truncated: 2,500 more columns]

## Sheet: 2018
CCASS PT Infobase Data Submission Form (adapted from ICBDSR template)
Surveillance Program		Comments
Year	2018	Please include any relevant details regarding data submission here
Denominator Data
Total births
Stillbirths
Live Births
ETOPFA
ETOPFA: Elective termination of pregnancy for fetal anomalies		Total Female Births:		Total Male Births:
Numerator Data* based on list of conditions below		Comments
Total number of distinct cases:_____________________	Total number of anomalies:_____________________________	Please include any relevant details regarding data submission here
Section 1- Selected malformations
See 2015-2019 for list of all rules		Total confirmed cases (option #1)			Total confirmed cases (option #2)
ICD-10-CA Codes	Cases with selected malformations #	ETOPFA	Stillbirths	Livebirths	ETOPFA/SB	Livebirths
Q05 if not Q00.0	Spina Bifida without anencephaly
Q00	Anencephaly
Q01	Encephalocele
Q53.1, Q53.2, Q53.9	Cryptorchidism/undescended testes *males only GE 37 weeks
Q54 excluding Q54.4	Hypospadias *males only
Q64.0	Epispadias
Q56	Indeterminate sex
Q20.1, Q20.3, Q20.5	Transposition of great vessels
Q21.2	Endocardial cushion defects/AVSD
Q21.3	Tetralogy of Fallot
Q23.4	Hypoplastic left heart syndrome
Q25.1	Coarctation of aorta
Q20.0	Common Truncus
Q35 (excluding Q35.7)	Cleft palate only
Q36	Cleft lip only
Q37	Cleft lip with cleft palate
Q79.0	Diaphragmatic hernia
Q79.2	Omphalocele/Exomphalos
Q79.3	Gastroschisis
Q39.0-Q39.4	Oesophageal atresia/stenosis, tracheoesophageal fistula
Q41	Small intestine absence/atresia/stenosis
Q42.0-Q42.3	Ano-rectal absence/atresia/stenosis
Q43.1	Hirschsprung disease
Q44.2	Atresia of bile ducts
Q90	Down Syndrome
Q91.4-Q91.7	Trisomy 13 (Patau)
Q91.0-Q91.3	Trisomy 18 (Edwards)
Q96	Turner syndrome * females only
Q03	Hydrocephaly
Q04.1, Q04.2	Arhinencephaly/Holoprosencephaly
Q60.0-Q60.2	Renal agenesis
Q61.1-Q61.5, Q61.8, Q61.9	Cystic kidney
Q64.1	Bladder and cloacal exstrophy
Q64.2, Q64.3	Lower urinary tract obstruction
Q11.0, Q11.1, Q11.2	Anophthalmos/Microphthalmos
Q16.0, Q17.2	Anotia/Microtia
Q30.0	Choanal Atresia
Each row indicates the number of cases with the malformation coded with the specified code(s)
Section 2 - High-Level Groupings
		Total confirmed cases (option #1)			Total confirmed cases (option #2)
Code	Cases with one or more malformation by group (infants with more than one CA within the same high-level grouping are only counted once)	ETOPFA	Stillbirths	Livebirths	ETOPFA/SB	Livebirths
Q00, Q01, Q05 if not Q00.0	Neural Tube Defects
Q53.1, Q53.2, Q53.9, Q54 (excluding Q54.4), Q56, Q64.0	Selected genital anomalies
Q20.0, Q20.1, Q20.3, Q20.5, Q21.2, Q21.3, Q23.4, Q25.1	Selected congenital heart defects
Q79.0	Diaphragmatic hernia
Q71-Q73	Limb deficiency defects
Q35 (excluding Q35.7), Q36, Q37	Oro-facial clefts
Q79.2, Q79.3	Selected abdominal wall defects
Q39.0-Q39.4, Q41, Q42.0-Q42.3, Q43.1, Q44.2	Selected gastrointestinal defects
Q90, Q91.0-Q91.3, Q91.4-Q91.7, Q96	Selected chromosomal defects
Q03, Q04.1, Q04.2	Other central nervous system defects
Q60.0-Q60.2, Q61.1-Q61.5, Q61.8, Q61.9, Q64.1, Q64.2, Q64.3	Selected urinary tract defects
Q11.0, Q11.1, Q11.2, Q16.0, Q17.2, Q30.0	Selected sense organ defects

## Sheet: 2019
Suplemental Material A- Infobase Data Submission Form (adapted from ICBDSR template)
Surveillance Program		Comments
Year	2019	Please include any relevant details regarding data submission here
Denominator Data
Total births
Stillbirths
Live Births
ETOPFA
ETOPFA: Elective termination of pregnancy for fetal anomalies		Total Female Births:		Total Male Births:
Numerator Data* based on list of conditions below		Comments
Total number of distinct cases:_____________________	Total number of anomalies:_____________________________	Please include any relevant details regarding data submission here
Section 1- Selected malformations
See 2015-2019 for list of all rules		Total confirmed cases (option #1)			Total confirmed cases (option #2)
ICD-10-CA Codes	Cases with selected malformations #	ETOPFA	Stillbirths	Livebirths	ETOPFA/SB	Livebirths
Q05 if not Q00.0	Spina Bifida without anencephaly
Q00	Anencephaly
Q01	Encephalocele
Q53.1, Q53.2, Q53.9	Cryptorchidism/undescended testes *males only GE 37 weeks
Q54 excluding Q54.4	Hypospadias *males only
Q64.0	Epispadias
Q56	Indeterminate sex
Q20.1, Q20.3, Q20.5	Transposition of great vessels
Q21.2	Endocardial cushion defects/AVSD
Q21.3	Tetralogy of Fallot
Q23.4	Hypoplastic left heart syndrome
Q25.1	Coarctation of aorta
Q20.0	Common Truncus
Q35 (excluding Q35.7)	Cleft palate only
Q36	Cleft lip only
Q37	Cleft lip with cleft palate
Q79.0	Diaphragmatic hernia
Q79.2	Omphalocele/Exomphalos
Q79.3	Gastroschisis
Q39.0-Q39.4	Oesophageal atresia/stenosis, tracheoesophageal fistula
Q41	Small intestine absence/atresia/stenosis
Q42.0-Q42.3	Ano-rectal absence/atresia/stenosis
Q43.1	Hirschsprung disease
Q44.2	Atresia of bile ducts
Q90	Down Syndrome
Q91.4-Q91.7	Trisomy 13 (Patau)
Q91.0-Q91.3	Trisomy 18 (Edwards)
Q96	Turner syndrome * females only
Q03	Hydrocephaly
Q04.1, Q04.2	Arhinencephaly/Holoprosencephaly
Q60.0-Q60.2	Renal agenesis
Q61.1-Q61.5, Q61.8, Q61.9	Cystic kidney
Q64.1	Bladder and cloacal exstrophy
Q64.2, Q64.3	Lower urinary tract obstruction
Q11.0, Q11.1, Q11.2	Anophthalmos/Microphthalmos
Q16.0, Q17.2	Anotia/Microtia
Q30.0	Choanal Atresia
Each row indicates the number of cases with the malformation coded with the specified code(s)
Section 2 - High-Level Groupings
		Total confirmed cases (option #1)			Total confirmed cases (option #2)
Code	Cases with one or more malformation by group (infants with more than one CA within the same high-level grouping are only counted once)	ETOPFA	Stillbirths	Livebirths	ETOPFA/SB	Livebirths
Q00, Q01, Q05 if not Q00.0	Neural Tube Defects
Q53.1, Q53.2, Q53.9, Q54 (excluding Q54.4), Q56, Q64.0	Selected genital anomalies
Q20.0, Q20.1, Q20.3, Q20.5, Q21.2, Q21.3, Q23.4, Q25.1	Selected congenital heart defects
Q79.0	Diaphragmatic hernia
Q71-Q73	Limb deficiency defects
Q35 (excluding Q35.7), Q36, Q37	Oro-facial clefts
Q79.2, Q79.3	Selected abdominal wall defects
Q39.0-Q39.4, Q41, Q42.0-Q42.3, Q43.1, Q44.2	Selected gastrointestinal defects
Q90, Q91.0-Q91.3, Q91.4-Q91.7, Q96	Selected chromosomal defects
Q03, Q04.1, Q04.2	Other central nervous system defects
Q60.0-Q60.2, Q61.1-Q61.5, Q61.8, Q61.9, Q64.1, Q64.2, Q64.3	Selected urinary tract defects
Q11.0, Q11.1, Q11.2, Q16.0, Q17.2, Q30.0	Selected sense organ defects

## Sheet: Notes
	Submission Criteria		Notes/Specifications
	Date Range		2015-2019 (5 years) calendar years (Jan 1-Dec 31)						*suggest keeping this prior to 2020 to exclude pandemic effects
	Disaggregation of data		Livebirths, stillbirths, elective termination of pregnancy after fetal anomaly detection (ETOPFA), maternal age groups, infant sex
	Numerator		Total confirmed cases in each respective CA group/category. ETOPFAs (elective termination of pregnancies due to fetal anomalies): <20 weeks and/or ≥ 20 weeks gestation* *include cases that are confirmed by prenatal ultrasound, even if postnatal follow up is not possible. ETOPFA includes both livebirths and stillbirths. Please include <20 weeks' to stillbirth numerator counts.
	Denominator		Livebirths- includes those born with signs of life following termination of pregnancy Stillbirths ≥ 20 weeks gestation
	Scope		All cases identified prenatally up to 1 year of age born within the specified calendar years (2015 to 2019). Cases should be limited to infants/fetuses whose mothers are residents of your respective jurisdiction.
	Methodology		Numerators are for confirmed cases only. Following guidance from ICBDSR, the denominator comprises only live births and fetal deaths (stillbirths). Time period is calendar year from Jan 2015 to December 2019. All infant sex disaggregation and maternal age calculations are for the entire time period (2015-2019). In some cases, yearly totals may be very small. We suggest rounding up/down to 0 or 5 …
										Please note: in some cases, yearly totals may be very small. They will be rolled up in national numbers and be concealed. If this is an issue, I suggest rounding up/down to 0 or 5 and we will use that as the numerator.
										Each high level condition is only counted once, even if an infant has more than one congenital anomaly in that grouping. Ex. infant has tetralogy of Fallot, transposition of great vessels and cleft-palate. This infant appears once for CHD high level grouping, and once for Oro-facial high level grouping. This same infant is counted each time for the Tetralogy of Fallot summary, the transposition o…
										Microcephaly (Q02) has been removed from our national reporting and should be removed from the Central Nervous Systems Defects high level grouping.
